# Supplementary material for: Tocotrienols in Eleven Species of Hypericum Genus Leaves
Source: Molecules. 2025 Feb 2;30(3):662. doi: 10.3390/molecules30030662 (PMC11821140; doi:10.3390/molecules30030662)
Supplement: Supplementary file 1 [file molecules-30-00662-s001.zip]

Archive with 1 entries (1 files):
- molecules-3419029-supplementary.xlsx
