# Supplementary material for: Tocotrienols in Eleven Species of Hypericum Genus Leaves
Source: Molecules. 2025 Feb 2;30(3):662. doi: 10.3390/molecules30030662 (PMC11821140; doi:10.3390/molecules30030662)
Supplement: Supplementary file 1 [file molecules-30-00662-s001.zip › molecules-3419029-supplementary.xlsx]

## Sheet: Table_S1
Table S1. Tocochromanol content in Hypericum species’ leaves, organized by section, mg 100 g-1 dw.
Species	Section	δ-T3	β-T3	γ-T3	α-T3	δ-T	β-T	γ-T	α-T	Total	%T3
	Androsaemum
H. hircinum		0.09 ± 0.01	0.01 ± 0	0.66 ± 0.06	0.21 ± 0.15	0.05 ± 0.01	0.64 ± 0.02	1.58 ± 0.07	42.38 ± 1.71	45.62 ± 1.8	2.14 ± 0.48
	Ascyreia
H. hookerianum		4.24 ± 0.17	0.01 ± 0.01	10.37 ± 0.25	1.31 ± 0.12	0.02 ± 0	0.34 ± 0.24	1.45 ± 0.23	33.28 ± 1.83	51.02 ± 2.39	31.24 ± 0.69
H. × moserianum		0.05 ± 0.01	0.09 ± 0.01	0.39 ± 0.05	0.66 ± 0.12	nd	0.66 ± 0.07	0.69 ± 0.06	55.44 ± 3.08	57.96 ± 3.08	2.04 ± 0.35
H. ×'Rowallane'		2.91 ± 0.13	0.04 ± 0.01	12.79 ± 0.18	4.75 ± 0.26	nd	0.36 ± 0.06	0.6 ± 0.09	16.39 ± 0.53	37.84 ± 0.45	54.12 ± 0.92
H. calycinum		0.88 ± 0.1	0.01 ± 0	4.04 ± 0.18	0.91 ± 0.11	0.02 ± 0	0.37 ± 0.03	1.37 ± 0.15	20.58 ± 1.04	28.17 ± 1.23	20.73 ± 0.55
	Inodora
H. xylosteifolium		0.04 ± 0	0.02 ± 0.01	0.21 ± 0.02	0.51 ± 0.13	nd	0.5 ± 0.03	0.45 ± 0.05	34.89 ± 1.46	36.61 ± 1.51	2.12 ± 0.25
	Myriandra
H. densiflorum		1.64 ± 0.07	0.04 ± 0	6.97 ± 0.2	8.23 ± 0.11	0.19 ± 0.02	0.42 ± 0.13	3.88 ± 0.29	55.75 ± 1.75	77.12 ± 1.98	21.88 ± 0.43
H. prolificum		1.03 ± 0.07	nd	1.77 ± 0.06	20.1 ± 0.55	0.82 ± 0.07	0.46 ± 0.03	15.87 ± 0.65	21.4 ± 0.9	61.45 ± 1.62	37.27 ± 1.06
H. kalmianum		0.25 ± 0.02	0.05 ± 0	4.06 ± 0.27	1.16 ± 0.04	0.05 ± 0.01	0.26 ± 0.02	4.52 ± 0.3	35.37 ± 1.42	45.71 ± 1.65	12.07 ± 0.58
H. frondosum		0.27 ± 0.04	0.03 ± 0.01	2.67 ± 0.12	9.11 ± 0.25	0.05 ± 0	0.35 ± 0.05	5.24 ± 0.25	43.75 ± 2.06	61.47 ± 1.78	19.66 ± 0.6
	Olympia
H. olympicum		3.59 ± 0.14	0.02 ± 0	2.06 ± 0.06	9.41 ± 0.31	0.14 ± 0.02	0.61 ± 0.04	4.16 ± 0.11	51.11 ± 0.27	71.1 ± 0.67	21.2 ± 0.46
Data are presented as means ± standard deviation of three replicates (n = 3). nd, not detected

## Sheet: Table_S2
Table S2. Tocochromanol content (mg 100 g-1 dw) in H. calycinum leaves saponified with the presence of absolute (100%) vs 96.2% ethanol.													Tukey HSD test, Homogenous Groups, alpha = 0,05
														%	δ-T3	1
Tocochromanol	100% Ethanol			Average	STDEV	96.2% Ethanol			Average	STDEV			1	100%	0.868813	****
δ-T3	0.840638	0.854592	0.911208	0.868813	0.0373723	0.859937	0.877282	0.912197	0.883139	0.0266179			2	96.2%	0.883139	****
β-T3	0	0	0	0	0	0	0	0	0	0
γ-T3	4.0263	4.10186	4.26221	4.13012	0.120469	4.10624	4.15226	4.2066	4.15503	0.0502412				%	γ-T3	1
α-T3	0.903265	0.913898	0.938522	0.918561	0.0180851	0.910655	0.897453	0.931955	0.913354	0.017409			1	100%	4.13012	****
δ-T	0	0	0	0	0	0	0	0	0	0			2	96.2%	4.15503	****
β-T	0.396414	0.343392	0.381631	0.373812	0.0273618	0.361646	0.387277	0.398718	0.382547	0.0189833
γ-T	1.34743	1.36133	1.30103	1.33659	0.0315775	1.3214	1.37424	1.30207	1.33257	0.0373617				%	α-T3	1
α-T	21.2461	22.117	20.3594	21.2408	0.878827	22.3646	21.1513	20.1281	21.2147	1.11958			2	100%	0.913354	****
T, tocopherol; T3, tocotrienol.													1	96.2%	0.918561	****
														%	β-T	1
													1	100%	0.373812	****
													2	96.2%	0.382547	****
														%	γ-T	1
													2	100%	1.33257	****
													1	96.2%	1.33659	****
														%	α-T	1
													2	100%	21.2147	****
													1	96.2%	21.2408	****

## Sheet: Figure S1A-K
Figure S1A-K. Chromatograms of tocopherol (T) and tocotrienol (T3) homologues in leaves of genus Hypericum*
*Shown chromatograms were obtained using column Kinetex PFP (250 × 4.6 mm, 5 µm) and detected by fluorescence detector (FLD).
H. × moserianum(Figure S1A)
H. calycinum (Figure S1B)
H. densiflorum (Figure S1C)
H. frondosum (Figure S1D)
H. hircinum (Figure S1E)
H. hookerianum (Figure S1F)
H. kalmianum (Figure S1G)
H. olympicum (Figure S1H)
H. prolificum (Figure S1I)
H. xylosteifolium (Figure S1J)
H. × 'Rowallane' (Figure S1K)
